# Supplementary material for: Synthesis and HPLC-ECD Study of Cytostatic Condensed O,N-Heterocycles Obtained from 3-Aminoflavanones
Source: Biomolecules. 2020 Oct 20;10(10):1462. doi: 10.3390/biom10101462 (PMC7593906; doi:10.3390/biom10101462)
Supplement: Supplementary file 1 [file biomolecules-10-01462-s001.zip]

Archive with 3 entries (2 files):
- biomolecules-924992-final-supplementary materials/
- biomolecules-924992-final-supplementary materials/Biomolecules_SI_part_II_20201013_rev.pdf
- biomolecules-924992-final-supplementary materials/Biomolecules_SI_part_I_20201013_rev.pdf
